# Supplementary material for: Lasp1 Expression Is Implicated in Embryonic Development of Zebrafish
Source: Genes (Basel). 2022 Dec 22;14(1):35. doi: 10.3390/genes14010035 (PMC9858601; doi:10.3390/genes14010035)
Supplement: Supplementary file 1 [file genes-14-00035-s001.zip]

Archive with 1 entries (1 files):
- genes-2050316-supplementary.pdf
